# Supplementary material for: Expression Pattern of Dab1, Reelin, PGP9.5 and Sox2 in the Stomach of Yotari (Dab1−/−) Mice
Source: Genes (Basel). 2025 Aug 27;16(9):1013. doi: 10.3390/genes16091013 (PMC12469321; doi:10.3390/genes16091013)
Supplement: Supplementary file 1 [file genes-16-01013-s001.zip]

Archive with 1 entries (1 files):
- genes-3800524-supplementary.pdf
